# Supplementary material for: Impact of Vulvodynia on the Quality of Life of Women: A Rapid Review
Source: J Clin Med. 2025 Dec 22;15(1):70. doi: 10.3390/jcm15010070 (PMC12787231; doi:10.3390/jcm15010070)
Supplement: Supplementary file 1 [file jcm-15-00070-s001.zip]

Archive with 2 entries (2 files):
- jcm-4025585-supplementary.pdf
- PRISMA_2020_checklist (1).pdf
